# Supplementary material for: Microwave Treatment of Calcium Phosphate/Titanium Dioxide Composite to Improve Protein Adsorption
Source: Materials (Basel). 2022 Jul 7;15(14):4773. doi: 10.3390/ma15144773 (PMC9316246; doi:10.3390/ma15144773)
Supplement: Supplementary file 1 [file materials-15-04773-s001.zip]

Archive with 1 entries (1 files):
- materials-1773048-supplementary.pdf
